# Supplementary material for: Physiological and Molecular Responses of Woody Plants Exposed to Future Atmospheric CO2 Levels under Abiotic Stresses
Source: Plants (Basel). 2022 Jul 20;11(14):1880. doi: 10.3390/plants11141880 (PMC9322912; doi:10.3390/plants11141880)
Supplement: Supplementary file 1 [file plants-11-01880-s001.zip]

Archive with 1 entries (1 files):
- plants-1781594-supplementary.pdf
